# Supplementary material for: FilGAP, a Rac-specific Rho GTPase-activating protein, is a novel prognostic factor for follicular lymphoma
Source: Cancer Med. 2015 Jan 29;4(6):808–18. doi: 10.1002/cam4.423 (PMC4472203; doi:10.1002/cam4.423)
Supplement: Supplementary file 4 [file cam40004-0808-sd4.xlsx]

## Sheet: Sheet1
	Supplementary Table S1. Summary of malignant lymphoma cases investigated
		Follicular lymphoma		Diffuse large B-cell lymphoma			Peripheral T-cell lymphoma
				GCB	non-GCB
		n (%)		n (%)	n (%)		n (%)
	Age
	≧60	31 (37.3%)		25 (56.8%)	23 (57.5%)		22 (88.0%)
	＜60	38 (45.8%)		15 (34.1%)	7 (17.5%)		3 (12.0%)
	Gender
	Male	33 (39.8%)		21 (47.7%)	16 (40.0%)		14 (56.0%)
	Female	49 (59.0%)		19 (43.2%)	14 (35.0%)		10 (40.0%)
	Ann Arbor stage
	Ⅰ/Ⅱ	16 (19.3%)		9 (20.5%)	3 (7.5%)		4 (16.0%)
	Ⅲ/Ⅳ	58 (69.9%)		29 (65.9%)	22 (55.0%)		21 (84.0%)
	FLIPI/IPI RATIO
	Low/Low -in	19 (22.9%)		7 (15.9%)	4 (10.0%)		3 (12.0%)
	High/High -in	29 (34.9%)		19 (43.2%)	14 (35.0%)		14 (56.0%)
	Treatment
	R-CHOP	25 (30.1%)		14 (31.8%)	16 (40.0%)		0 (0%)
	CHOP	57 (68.6%)		26 (59.1%)	21 (52.2%)		25 (100%)
	n, number of cases; GCB, germinal center B-cell-like, R-CHOP, CHOP regimes with rituximab
	Low-in, Low intermediate; High -in, High intermediate
