# Supplementary material for: FilGAP, a Rac-specific Rho GTPase-activating protein, is a novel prognostic factor for follicular lymphoma
Source: Cancer Med. 2015 Jan 29;4(6):808–18. doi: 10.1002/cam4.423 (PMC4472203; doi:10.1002/cam4.423)
Supplement: Supplementary file 5 [file cam40004-0808-sd5.xls]

## Sheet: Sheet1
	Supplementary Table S2. Relationship between Rac1IHC and perinuclear scores in normal lymphocytes and maligant lymphomas
			Normal						Malignant lymphoma
			lymphocyte		Overall		FL		DLBCL(GCB)		DLBCL(non-GCB)		PTCL
			r (p)		r (p)		r (p)		r (p)		r (p)		r (p)
	Rac1 IHC score vs		0.67		0.63		0.59		0.67		0.53		0.73
	perinuclear grade		(<0.0001)		(<0.0001)		(<0.0001)		(<0.0001)		(0.0005)		(0.0005)
	Rac1 IHC score vs		0.69		0.69		0.66		0.73		0.59		0.84
	perinuclear score		(<0.0001)		(<0.0001)		(<0.0001)		(<0.0001)		(<0.0001)		(<0.0001)
	r, Pearson's correlation coeeficient; IHC, immunohistochemistry; FL, follicular lymphoma; DLBCL, diffuse large B-cell lymphoma
	GCB, germinal center B-cell-like; PTCL, peripheral T-cell lymphoma
