# Supplementary material for: FilGAP, a Rac-specific Rho GTPase-activating protein, is a novel prognostic factor for follicular lymphoma
Source: Cancer Med. 2015 Jan 29;4(6):808–18. doi: 10.1002/cam4.423 (PMC4472203; doi:10.1002/cam4.423)
Supplement: Supplementary file 6 [file cam40004-0808-sd6.xlsx]

## Sheet: Sheet1
	Supplementary Table S3. FilGAP expression and clinicopathological factors in malignant lymphoma
						Diffuse large B-cell lymphoma
		Follicular lymphoma				GCB type				non-GCB type				Peripheral T-cell lymphoma
		FilGAP		p-value		FilGAP		p-value		FilGAP		p-value		FilGAP		p-value
		High (>9)	Low (≦9)			High (>9)	Low (≦9)			High (>11)	Low (≦11)			High (>3)	Low (≦3)
		n (%)	n (%)			n (%)	n (%)			n (%)	n (%)			n (%)	n (%)
	Age
	＜60	4 (6.2%)	31 (47.7%)	0.2		2 (5.0%)	13 (32.5%)	0.18		4 (9.1%)	10 (22.7%)	0.18		0 (0%)	3 (12.0%)	NE
	≧60	7 (10.8%)	23 (35.4%)			8 (20.0%)	17 (42.5%)			15 (34.1%)	15 (34.1%)			0 (0%)	22 (88.0%)
	Gender
	Male	8 (10.3%)	24 (30.8%)	0.1		6 (15.0%)	15 (37.5%)	0.58		8 (18.2%)	18 (40.9%)	0.04		0 (0%)	14 (58.3%)	NE
	Female	5 (6.4%)	41 (52.7%)			4 (10.0%)	15 (37.5%)			11 (25.0%)	7 (15.9%)			0 (0%)	10 (41.7%)
	Stage
	Ⅰ/Ⅱ	2 (2.9%)	14 (13.5%)	0.69		2 (6.7%)	5 (16.7%)	0.89		1 (3.7%)	2 (7.4%)	0.68		0 (0%)	4 (16.0%)	NE
	Ⅲ/Ⅳ	9 (12.9%)	45 (45.5%)			6 (20.0%)	17 (56.7%)			11 (40.7%)	13 (48.1%)			0 (0%)	21 (84.0%)
	FLIPI/IPI RATIO
	Low/Low -in	1 (2.6%)	10 (25.6%)	0.49		1 (3.8%)	6 (23.1%)	0.37		2 (10.5%)	2 (10.5%)	0.71		0 (0%)	2 (12.5%)	NE
	High/High -in	5 (12.8%)	23 (59.0%)			6 (23.1%)	13 (50.0%)			6 (31.6%)	9 (47.4%)			0 (0%)	14 (87.5%)
	Grade
	1/2	9 (12.2%)	40 (54.1%)	0.48		NE	NE	NE		NE	NE	NE		NE	NE	NE
	3	3 (4.1%)	22 (29.7%)			NE	NE			NE	NE			NE	NE
	Treatment
	R-CHOP	4 (5.1%)	21 (26.6%)	0.94		4 (10.0%)	10 (25.0%)	0.7		7 (15.9%)	9 (20.5%)	0.95		NE	NE	NE
	CHOP	9 (11.4%)	45 (57.0%)			6 (15.0%)	20 (50.0%)			12 (27.3%)	16 (36.4%)			NE	NE
	GCB, germinal center B-cell-like; n, number of cases; NE, not examined; Low -in, Low intermediate; High -in, High intermediate
	R-CHOP, CHOP regimes with rituximab
